# Supplementary material for: Distribution of urinary gamma-glutamyltransferase activity in 40- to 74-year-old Japanese women
Source: Pract Lab Med. 2020 Apr 5;20:e00161. doi: 10.1016/j.plabm.2020.e00161 (PMC7163312; doi:10.1016/j.plabm.2020.e00161)
Supplement: Multimedia component 1 [file mmc1.xml]

<?xml version="1.0" encoding="UTF-8" standalone="no"?><data:data><datasets><author>nfujitani@edu.kake.ac.jp</author><type>0</type><dataset><value>1</value><reason>Data will be made available on request</reason><comments/></dataset></datasets></data:data>
